# Supplementary material for: Effects of Ilex aquifolium Polyphenols on Cardiovascular, Renal and Liver Structure in a Rat Model of Metabolic Syndrome: A Biochemical and Histological Study
Source: Molecules. 2026 Jul 16;31(14):2487. doi: 10.3390/molecules31142487 (PMC13415443; doi:10.3390/molecules31142487)
Supplement: Supplementary file 1 [file molecules-31-02487-s001.zip]

Archive with 1 entries (1 files):
- molecules-4367117-supplementary.pdf
